# Supplementary material for: The Reorganization of Rice Rhizosphere Microbial Communities Driven by Nitrogen Utilization Efficiency and the Regulatory Mechanism of Soil Nitrogen Cycling
Source: Microorganisms. 2025 Sep 22;13(9):2215. doi: 10.3390/microorganisms13092215 (PMC12472575; doi:10.3390/microorganisms13092215)
Supplement: Supplementary file 1 [file microorganisms-13-02215-s001.zip]

Archive with 2 entries (2 files):
- Supplementary Figures.pdf
- Supplementary Method.pdf
